# Supplementary material for: Prediction of Efficacy for Atezolizumab/Bevacizumab in Unresectable Hepatocellular Carcinoma with Hepatobiliary-Phase Gadolinium Ethoxybenzyl-Diethylenetriaminepentaacetic Acid MRI
Source: Cancers (Basel). 2024 Jun 19;16(12):2275. doi: 10.3390/cancers16122275 (PMC11202233; doi:10.3390/cancers16122275)
Supplement: Supplementary file 1 [file cancers-16-02275-s001.zip]

Archive with 1 entries (1 files):
- cancers-3028573-supplementary.pdf
